# Supplementary material for: Analyzing the role of customers’ experiences and emotional responses in shaping Generation Z’s impulse buying behavior on Shopee video platform
Source: PLoS One. 2025 May 5;20(5):e0322866. doi: 10.1371/journal.pone.0322866 (PMC12052140; doi:10.1371/journal.pone.0322866)
Supplement: S2 File — (XLSX) [file pone.0322866.s002.xlsx]

## Sheet: RAW DATA
Q1	Q2	Q3	Q4	Q5	ET1	ET2	ET3	ET4	ED1	ED2	ED3	ED4	ES1	ES2	ES3	ES4	EH1	EH2	EH3	EH4	AR1	AR2	AR3	AR4	PL1	PL2	PL3	PL4	OIB1	OIB2	OIB3	OIB4
2	2	2	1	2	3	4	3	2	3	4	3	4	3	5	4	3	4	5	3	4	5	4	3	4	3	4	3	4	3	4	3	4
2	1	3	1	1	4	4	5	4	4	5	4	5	4	5	4	5	4	5	4	5	4	5	4	5	5	4	5	4	4	5	4	5
2	2	1	1	1	5	4	3	4	5	3	4	4	5	3	5	4	4	5	3	5	5	4	4	4	4	5	5	5	5	5	5	5
2	2	2	1	1	4	4	4	5	3	4	5	5	3	5	5	5	3	3	5	5	5	5	5	5	3	4	4	4	4	4	4	4
1	2	3	6	1	5	5	5	5	5	5	5	5	3	3	3	3	5	5	5	5	5	5	5	5	5	5	5	5	5	5	5	5
2	1	5	2	4	4	5	4	3	4	5	3	5	4	3	3	3	4	5	4	5	4	5	4	5	3	4	5	4	4	5	3	5
1	2	1	1	2	5	4	5	4	4	5	4	5	4	3	3	4	4	5	5	4	4	5	4	5	4	5	5	4	4	5	4	5
1	1	5	5	1	5	4	3	5	5	4	3	5	3	4	3	4	5	4	3	4	5	4	3	5	3	4	5	4	4	5	3	5
1	1	4	1	3	3	4	5	4	5	5	4	5	3	3	4	3	3	3	4	4	5	5	5	5	4	4	5	4	4	3	4	4
2	2	3	6	1	4	3	5	3	4	4	4	4	3	3	3	1	4	3	4	4	4	4	3	4	4	4	3	5	3	2	1	1
2	2	2	1	1	3	3	3	3	3	5	4	5	3	3	3	3	4	3	4	4	3	5	4	5	3	3	4	4	3	3	4	3
2	1	5	5	4	5	3	4	4	4	3	4	4	2	2	3	1	3	3	4	2	3	2	3	4	3	3	4	2	5	4	5	4
2	1	4	4	1	5	5	4	5	4	4	4	4	3	4	3	3	5	5	5	5	5	5	5	5	4	5	5	5	5	4	4	5
2	2	1	1	1	4	5	5	4	4	5	5	4	3	4	3	3	5	5	5	5	5	5	5	5	3	5	5	5	5	5	5	5
2	1	5	5	1	3	3	3	3	4	3	2	3	4	3	4	2	4	3	4	4	4	3	4	4	4	4	3	4	3	4	4	3
1	2	3	6	2	5	5	5	5	5	5	5	5	3	3	4	3	5	5	5	5	4	4	4	4	4	4	5	3	4	4	4	4
2	1	3	4	3	5	5	5	5	5	5	5	5	3	3	3	3	5	5	5	5	5	5	5	5	5	5	5	5	5	5	5	5
2	1	5	3	4	4	4	4	4	4	4	4	4	4	4	3	4	4	3	4	4	4	4	4	4	4	4	4	4	4	4	5	4
2	2	3	6	3	5	4	5	4	5	5	4	4	3	4	3	4	5	4	5	4	5	4	5	4	4	5	4	5	5	5	4	5
2	2	1	1	3	5	5	4	5	5	5	5	5	3	3	4	1	5	5	5	5	5	5	5	5	5	5	5	5	3	3	3	2
2	2	3	6	1	5	5	5	4	5	5	5	4	3	4	3	3	5	4	5	5	5	5	4	5	5	5	5	5	5	5	5	4
1	1	3	1	2	4	4	4	4	5	5	4	4	4	4	4	4	4	4	4	4	4	4	4	4	4	4	4	4	3	3	3	3
2	2	3	6	1	3	3	4	4	4	4	5	4	3	3	4	3	4	4	5	5	5	4	5	4	4	4	5	5	4	5	5	4
1	1	5	5	1	3	3	3	3	3	3	4	4	3	3	3	3	3	3	3	3	2	2	2	2	3	3	3	3	3	4	3	2
1	2	3	6	1	3	4	4	4	2	2	4	4	3	2	2	1	4	2	3	3	4	3	4	4	3	4	4	3	2	3	1	4
1	2	1	1	4	4	3	3	5	4	4	4	5	3	2	3	1	4	4	4	3	3	3	3	3	3	4	4	3	1	1	1	1
1	2	3	6	2	4	3	3	3	4	2	4	5	3	2	2	1	4	5	4	4	3	2	3	2	3	4	4	4	4	4	3	3
2	2	2	1	1	4	5	5	5	5	5	5	5	4	4	4	5	4	4	5	5	5	5	5	4	5	4	5	5	4	4	3	3
2	1	3	4	1	4	4	4	4	5	5	5	4	4	5	4	5	5	5	4	4	4	5	4	5	5	5	5	5	4	5	4	4
2	1	3	1	3	5	4	5	4	4	3	4	3	3	2	4	3	5	4	5	4	5	4	5	4	3	2	3	2	5	5	5	5
2	2	2	1	1	3	3	3	3	3	3	3	3	3	3	3	3	3	3	3	3	3	3	3	3	3	3	3	3	3	3	3	3
2	2	3	6	2	4	5	5	4	5	4	5	4	4	4	5	4	4	4	5	5	4	4	5	4	4	5	5	4	5	4	4	5
1	2	2	1	2	4	4	3	5	4	2	2	3	3	3	3	3	2	2	2	2	4	4	4	4	4	4	4	4	5	2	2	5
1	2	3	6	1	2	2	2	4	2	2	3	2	1	1	1	1	1	1	1	1	5	5	5	5	5	5	5	3	2	4	3	4
2	1	5	5	5	5	5	4	5	4	4	3	4	4	3	4	5	5	5	4	5	5	5	4	5	4	5	4	5	5	4	5	5
1	2	2	1	1	5	4	3	4	4	4	4	5	3	4	4	5	4	5	4	4	5	4	3	5	5	4	3	4	5	4	4	3
1	2	2	1	5	5	4	4	4	4	3	4	5	3	3	3	3	4	4	4	4	4	4	4	4	5	4	4	4	5	5	5	5
2	2	1	1	1	4	4	3	4	3	3	4	4	2	2	2	2	3	3	3	3	4	3	4	4	3	3	3	3	4	4	4	4
2	2	2	1	3	3	3	3	3	3	3	4	4	2	2	3	3	3	3	4	3	3	3	3	4	3	4	4	3	3	1	2	3
2	2	2	1	3	4	4	4	4	3	2	4	3	3	3	3	3	3	3	3	3	3	3	3	3	3	3	3	3	3	3	3	3
1	2	3	6	3	4	4	4	4	4	5	3	3	4	3	4	4	4	5	4	5	5	4	4	5	4	5	4	4	4	3	4	4
2	1	3	3	2	3	3	3	4	3	1	2	4	3	1	2	2	3	3	4	3	3	3	3	3	3	3	3	2	1	1	3	3
2	2	1	1	2	5	4	4	4	3	3	3	3	4	4	4	4	3	3	3	3	4	4	4	4	5	5	5	5	5	5	5	5
1	2	3	6	1	5	5	5	5	5	5	5	5	5	5	5	5	5	5	5	5	5	5	5	5	5	5	5	5	2	2	2	2
1	1	5	5	3	5	5	4	5	4	5	4	5	4	5	4	5	4	5	4	4	4	5	4	4	5	5	4	4	5	4	5	4
2	1	4	4	2	4	3	4	4	4	4	5	4	3	3	3	4	4	4	4	4	4	4	4	4	4	4	5	5	3	3	4	3
2	1	3	3	3	4	4	4	5	5	5	5	4	4	4	4	5	5	5	5	4	3	4	4	4	4	3	3	4	4	3	4	4
1	1	5	2	2	5	5	5	5	3	3	3	3	3	3	3	3	5	5	5	5	4	4	4	4	3	3	3	3	4	4	4	4
2	1	3	3	1	2	2	2	2	2	2	2	2	2	2	2	2	2	2	2	2	2	2	2	2	2	2	2	2	2	2	2	2
2	1	4	3	2	5	4	3	2	3	4	5	4	3	2	3	4	5	4	3	2	2	3	4	5	4	3	2	3	5	4	3	2
2	2	3	6	1	5	5	5	5	5	5	5	5	5	5	5	5	5	5	5	5	5	5	5	5	5	5	5	5	5	5	5	5
1	2	1	1	2	4	3	3	1	4	5	5	2	2	2	2	4	3	4	2	2	4	4	5	4	4	5	4	4	4	3	5	5
2	1	4	3	2	5	4	4	4	5	4	5	5	3	3	1	1	4	4	4	4	4	4	3	4	4	4	5	5	1	1	1	4
2	1	5	3	2	2	3	2	3	2	3	3	3	2	1	2	1	1	2	3	2	1	2	2	2	2	3	3	2	3	3	2	2
2	1	3	4	1	3	3	3	3	4	4	3	4	4	5	4	4	4	4	4	4	5	4	5	4	4	5	5	4	3	2	3	5
2	2	2	1	3	4	4	5	3	4	5	5	4	5	4	5	5	4	5	4	4	4	5	4	5	5	4	5	4	5	4	5	4
1	2	3	6	5	5	5	4	5	5	4	5	5	5	4	5	4	5	5	4	3	5	5	4	5	5	5	5	5	5	4	5	4
1	2	1	1	1	5	4	5	5	4	4	5	5	4	3	5	4	4	5	3	5	4	3	5	4	4	5	4	5	5	4	5	4
2	2	2	1	3	4	5	5	5	4	4	4	4	5	5	5	5	5	5	4	5	5	5	5	5	4	4	4	4	5	4	4	5
2	2	3	6	2	5	5	5	5	5	5	4	5	5	5	5	5	4	5	5	5	5	5	5	4	4	4	5	5	5	5	4	5
1	2	1	1	1	5	5	5	5	4	5	3	4	5	4	5	5	4	4	4	5	3	3	4	4	5	3	4	5	5	4	5	4
2	2	2	1	3	4	5	5	4	4	4	5	5	5	4	5	5	5	5	4	5	5	5	4	5	4	5	4	5	5	5	4	5
1	2	3	6	3	5	4	5	4	2	5	2	5	5	2	3	3	5	2	4	4	5	5	5	5	4	4	5	4	2	3	5	4
1	1	3	3	5	5	5	5	5	4	4	4	4	2	2	5	5	5	5	5	5	5	5	5	5	5	5	5	5	5	5	5	5
1	1	4	1	1	3	4	3	4	3	3	4	4	3	3	4	4	3	4	4	4	4	3	4	4	3	3	4	4	3	3	4	4
2	2	1	1	2	5	4	3	4	4	4	2	2	5	4	5	5	5	5	4	4	4	3	4	5	5	4	4	5	5	4	5	4
2	2	2	1	1	5	5	5	5	5	4	5	5	5	5	4	5	5	5	5	5	5	5	5	5	5	5	4	5	5	5	5	4
2	1	3	4	2	5	5	5	4	4	5	4	4	4	3	3	2	4	4	5	3	4	5	5	5	4	4	5	4	4	4	3	5
2	2	1	1	1	5	4	5	4	4	4	4	5	5	4	5	4	5	4	5	5	5	4	5	5	5	4	5	4	4	5	4	5
1	2	1	1	3	5	5	5	5	5	5	5	5	4	4	4	4	5	5	5	5	4	4	4	4	5	5	5	5	4	4	4	4
2	2	3	6	1	4	5	4	4	5	5	4	4	5	4	5	5	4	4	4	4	5	5	5	4	4	5	5	5	3	4	5	5
2	1	3	3	2	4	5	5	4	5	4	5	4	4	5	5	4	3	2	3	3	5	4	5	4	5	4	5	4	5	4	5	5
1	1	4	4	2	5	5	4	5	5	5	5	5	5	4	5	5	5	5	5	5	5	5	4	5	4	5	5	5	5	5	5	5
2	2	2	1	4	4	4	5	4	5	5	4	5	5	4	5	5	5	5	4	5	5	5	5	5	4	4	5	4	5	4	5	4
1	2	2	1	2	2	2	2	2	2	2	2	2	2	2	2	2	2	2	2	2	2	2	2	2	2	2	2	2	2	2	2	2
2	1	4	3	2	5	5	5	5	5	5	5	5	5	5	5	5	5	5	5	5	5	5	5	5	5	5	5	5	5	5	5	5
2	2	1	1	4	4	5	4	4	3	4	5	5	3	4	5	5	3	4	4	5	5	4	5	5	3	4	3	4	4	5	5	5
2	2	2	1	2	2	4	4	4	2	2	1	1	3	3	3	3	4	4	4	4	4	4	4	4	4	4	4	4	4	4	4	4
2	2	2	1	1	3	3	3	3	3	3	3	3	3	3	3	3	3	3	3	3	3	3	3	3	3	3	3	3	5	5	5	5
2	2	1	1	1	4	5	4	4	4	3	4	5	3	5	4	4	3	3	4	4	5	4	4	5	5	4	5	4	3	4	4	3
2	2	1	1	2	5	5	5	5	5	5	5	5	5	5	5	5	5	5	5	5	5	5	5	5	5	5	5	5	5	5	5	5
1	1	4	3	1	4	5	2	1	1	3	2	5	1	3	2	1	2	1	3	1	4	3	5	4	1	1	3	1	2	1	1	3
2	1	3	4	1	4	4	4	4	4	5	5	5	5	4	4	4	4	4	4	4	5	4	4	4	4	4	4	4	5	4	4	4
2	2	3	6	5	5	4	4	5	5	4	5	5	5	4	5	5	5	5	4	5	5	5	4	4	5	5	4	5	4	4	5	4
2	1	5	2	1	5	5	5	5	5	5	5	5	5	5	5	5	5	5	5	5	5	5	5	5	5	5	5	5	5	5	5	5
2	1	4	4	1	2	1	2	2	1	1	2	2	2	1	1	2	2	2	1	2	2	1	2	2	2	2	1	1	2	1	1	1
1	1	4	3	1	3	3	4	2	3	4	5	4	4	5	5	4	3	2	3	2	3	2	3	3	3	2	3	3	3	4	5	4
2	1	3	1	1	5	4	3	5	3	3	4	4	5	5	4	3	5	5	4	4	5	5	4	4	5	4	4	3	4	3	4	5
2	2	3	6	2	5	5	4	5	4	5	5	4	5	4	5	5	3	4	5	4	5	4	5	5	4	4	5	5	5	5	5	5
2	2	2	1	3	5	4	3	4	5	4	5	5	5	4	4	4	5	4	4	5	5	5	5	5	4	4	5	4	5	4	5	4
2	2	3	6	3	5	5	5	5	5	5	5	5	5	5	5	5	2	2	2	2	5	5	4	5	4	4	5	4	4	4	5	4
2	2	1	1	3	5	4	4	5	5	5	4	5	5	4	5	5	2	4	4	2	5	5	5	5	4	4	5	5	4	4	5	5
2	2	3	6	1	4	5	4	5	4	5	5	4	4	5	4	5	2	4	2	2	5	4	5	5	4	5	4	4	4	5	5	4
2	2	3	6	5	4	5	4	5	5	4	5	4	4	5	4	5	2	4	2	4	5	4	5	4	4	5	4	5	5	4	5	4
2	2	2	1	5	4	5	4	5	4	5	4	5	4	5	4	5	4	2	4	2	4	5	4	5	4	5	4	5	4	5	4	5
1	2	2	1	2	3	4	4	2	4	3	4	5	2	2	1	1	3	2	4	1	2	3	3	2	3	4	4	2	2	2	3	3
2	1	5	5	2	4	4	3	4	5	3	3	3	3	3	4	3	4	4	4	2	4	4	3	4	5	5	5	5	4	3	4	3
2	2	2	1	1	5	4	5	5	5	4	5	5	5	4	5	5	2	4	2	4	5	4	5	4	5	4	5	5	5	5	5	4
2	2	3	6	3	5	5	5	5	5	5	5	5	5	5	5	5	2	2	2	2	5	5	5	5	5	5	5	5	5	5	5	5
1	1	5	5	1	5	4	5	4	5	4	5	4	5	5	5	4	2	4	2	4	5	4	5	5	5	4	5	4	5	4	5	4
2	1	4	4	2	5	4	4	4	5	4	4	4	4	5	5	5	4	4	2	2	5	4	5	5	5	4	4	4	5	4	5	4
2	2	2	1	4	5	4	4	5	4	5	4	3	4	3	3	4	3	2	4	3	5	4	4	3	4	5	5	3	5	4	3	3
1	2	3	6	1	3	4	5	4	3	4	5	5	3	4	4	5	3	2	2	2	5	4	5	4	5	4	5	4	3	4	5	4
2	2	3	6	2	5	4	4	4	3	4	5	4	3	5	4	4	3	4	4	2	5	5	5	4	3	4	3	4	5	5	4	5
2	2	1	1	3	5	5	5	5	5	4	5	5	4	4	5	5	2	4	2	2	5	5	5	5	4	5	5	4	5	4	4	5
2	2	1	1	4	5	5	4	5	4	5	4	4	4	5	5	4	2	2	4	2	5	4	4	5	4	5	5	4	4	5	4	4
2	1	4	1	1	4	3	4	4	4	4	3	3	2	3	4	1	4	3	4	4	3	3	3	3	3	3	4	3	1	1	2	4
1	2	1	1	5	5	5	5	4	5	5	5	5	4	5	5	5	2	2	2	2	5	5	5	5	4	5	5	5	5	4	4	4
2	1	5	4	1	5	4	5	5	5	4	5	5	5	5	4	4	2	2	4	4	5	5	4	4	5	5	5	5	5	5	4	4
2	2	3	6	5	4	5	4	5	4	5	5	4	4	5	5	5	4	2	4	2	4	4	4	5	4	5	5	4	5	5	4	5
2	2	3	6	1	4	4	3	5	5	3	5	5	3	3	5	1	3	3	2	3	5	5	5	5	5	5	5	5	5	5	3	5
2	2	1	1	1	4	5	5	4	5	4	5	5	5	5	4	5	2	2	2	2	5	4	5	5	5	4	5	5	5	4	5	5
2	1	3	3	3	5	5	5	4	4	5	4	4	4	3	5	4	4	2	3	4	5	4	3	4	5	4	3	5	5	4	4	5
2	1	5	3	2	5	5	5	5	5	5	5	5	5	5	5	5	2	2	2	2	5	5	5	5	5	5	5	5	5	5	5	5
2	2	1	1	5	4	4	4	4	4	4	4	4	4	4	4	4	4	4	4	4	5	5	5	5	5	5	5	5	5	5	5	5
2	2	3	6	2	3	3	3	3	2	3	3	2	3	2	3	2	3	2	3	2	3	3	3	3	3	3	3	3	2	3	3	3
2	2	2	1	1	2	3	3	3	2	2	2	2	2	3	2	2	3	3	3	3	3	3	3	3	3	3	3	3	3	3	3	3
2	2	2	1	3	5	3	2	5	5	4	4	4	5	5	5	4	4	4	2	4	4	5	4	5	3	4	5	4	5	4	5	5
2	2	2	1	1	3	4	4	5	3	3	5	2	3	3	3	2	3	4	4	4	4	3	3	3	3	3	4	4	2	1	1	1
2	2	1	1	1	5	4	3	5	5	5	5	4	5	4	5	4	3	4	5	3	5	4	5	5	4	4	5	5	5	1	2	1
2	2	1	1	4	4	4	4	4	5	5	5	5	4	4	5	5	4	4	5	4	4	4	4	4	4	4	4	4	5	5	4	4
2	2	2	1	2	3	4	3	3	4	4	4	4	3	3	3	3	4	4	4	4	4	5	4	5	4	4	4	4	3	3	4	3
2	2	2	1	1	3	3	3	3	3	3	3	3	3	3	3	3	3	3	3	3	3	3	3	3	3	3	3	3	3	3	3	3
2	2	1	1	1	4	4	4	4	3	3	3	4	3	4	4	3	2	3	3	3	2	2	2	2	2	2	3	2	2	1	1	3
2	2	2	1	2	5	5	5	4	5	5	4	5	5	5	4	4	5	4	5	4	5	5	4	5	5	4	5	4	5	5	4	5
2	2	2	1	1	5	4	4	5	5	5	4	3	5	3	3	5	4	5	5	4	5	4	5	5	5	4	4	4	5	4	4	4
2	2	3	6	1	3	3	3	3	3	3	3	3	3	3	3	3	3	3	3	3	3	3	3	3	3	3	3	3	3	3	3	3
2	2	3	6	5	5	5	5	5	5	5	5	5	5	5	5	5	5	5	5	5	5	5	5	5	5	5	5	5	5	5	5	5
2	2	1	1	1	5	4	4	5	4	4	5	5	3	3	4	3	5	4	5	5	5	5	4	4	5	5	4	4	5	4	3	4
1	2	2	1	1	4	4	5	5	4	4	5	5	3	3	4	4	5	4	5	4	5	4	5	5	5	4	4	4	5	4	5	4
2	2	3	6	1	3	3	3	3	3	3	3	3	3	3	3	3	3	3	3	3	3	3	3	3	3	3	3	3	3	3	3	3
1	2	3	6	3	3	3	3	3	3	3	3	3	3	3	3	3	4	3	4	3	3	3	3	3	3	3	3	3	5	5	5	4
1	2	3	6	1	4	5	4	4	3	3	4	5	3	3	3	2	4	4	3	4	4	4	4	4	4	4	5	3	4	3	4	5
2	1	4	4	2	3	2	2	2	2	2	2	2	2	2	2	2	2	2	1	1	1	1	1	1	2	2	2	2	2	1	2	2
1	2	2	1	1	1	2	2	2	2	2	2	2	2	3	3	2	2	3	3	3	2	2	1	2	2	2	3	2	2	2	2	2
2	2	2	1	3	2	2	2	1	1	1	1	1	1	1	1	2	1	1	1	1	1	2	2	1	1	1	2	2	1	1	2	1
1	1	5	3	1	3	3	3	3	3	3	3	3	3	3	3	3	3	3	3	3	3	3	3	3	3	3	3	3	3	3	3	3
2	2	3	6	2	5	5	5	5	5	5	5	5	4	4	4	4	5	5	5	5	5	5	5	5	5	5	5	5	5	5	5	5
2	2	2	1	1	5	5	5	5	5	5	5	4	4	4	5	5	5	5	5	5	4	5	4	4	5	5	4	5	4	5	5	5
1	2	1	1	1	1	2	1	2	2	1	2	1	1	2	1	2	2	1	2	1	2	2	1	1	2	1	2	2	1	1	2	1
1	2	3	6	4	4	5	5	5	4	5	5	5	5	5	5	3	5	5	5	4	5	5	5	5	5	5	5	5	5	5	5	4
2	2	3	6	3	5	4	5	5	5	5	4	5	5	5	5	4	5	5	5	5	5	4	5	5	5	4	5	5	5	5	4	5
2	2	2	1	1	3	4	3	4	2	4	3	2	2	3	4	4	4	3	5	3	2	3	2	5	3	3	2	2	2	2	3	2
1	1	5	2	2	4	5	4	5	5	4	4	3	3	4	5	3	4	5	3	5	4	5	4	5	3	4	5	5	3	4	5	5
2	1	5	2	3	5	5	4	5	5	5	4	5	4	5	5	4	4	4	5	4	5	4	4	5	4	4	5	4	3	4	4	5
1	2	3	6	2	4	4	5	5	4	4	5	4	5	4	5	5	5	4	4	5	5	4	4	5	5	5	5	5	4	4	5	5
2	2	3	6	2	5	5	5	5	3	3	4	4	2	2	2	2	4	4	2	3	3	3	3	3	3	3	3	4	3	3	3	5
1	1	5	5	1	4	3	4	4	5	5	4	5	3	3	3	3	3	3	3	3	4	4	4	4	5	5	5	3	3	3	3	3
2	1	5	3	2	3	3	3	5	3	3	4	4	3	3	2	2	2	2	2	2	3	3	3	3	2	2	2	2	3	3	3	2
2	1	4	3	2	5	5	4	5	4	4	5	4	5	4	5	4	4	5	5	4	5	4	4	5	4	5	4	5	5	5	4	5
1	1	3	1	1	5	4	5	4	5	5	4	4	5	5	4	4	4	4	4	5	5	4	4	5	4	4	5	4	5	5	4	4
1	1	3	1	2	4	3	4	5	3	4	3	4	4	3	4	4	3	3	3	3	4	4	4	4	5	4	5	4	4	3	5	4
1	2	2	1	3	5	5	5	5	5	5	5	5	2	4	3	3	5	5	5	5	5	4	5	5	2	5	5	5	4	3	5	5
2	2	3	6	1	3	3	3	4	3	4	4	4	3	4	4	4	2	4	4	3	4	4	4	4	3	3	3	3	3	3	4	4
1	2	3	6	1	5	4	4	4	5	4	4	4	4	4	4	4	4	4	4	3	4	4	4	3	4	4	4	3	3	3	3	2
2	2	1	1	3	4	3	4	5	4	3	4	5	2	3	3	2	2	3	2	4	3	3	2	2	2	3	4	1	3	3	4	3
2	2	2	1	2	2	2	2	2	2	2	2	2	2	2	2	2	2	2	2	2	2	2	2	2	2	2	2	2	2	2	2	2
1	1	3	4	1	4	4	3	4	4	4	3	5	4	4	3	4	4	4	3	4	4	4	4	4	4	4	3	4	4	4	3	4
1	2	2	1	1	1	1	1	1	1	1	1	1	1	1	1	1	1	1	1	1	2	1	1	1	1	1	1	1	1	1	1	1
2	1	5	3	3	4	3	3	3	3	3	2	3	3	3	3	3	3	2	3	3	3	3	3	3	3	3	3	3	4	4	4	3
2	2	1	1	1	4	4	4	4	2	2	2	2	2	2	2	2	2	5	4	4	5	3	5	4	2	4	4	4	4	4	4	4
2	1	5	2	1	4	4	3	5	3	3	4	3	2	2	2	2	4	4	4	3	4	4	4	4	4	3	4	3	3	2	2	4
2	2	2	1	1	5	4	5	5	4	4	5	5	5	5	5	5	2	4	4	4	5	5	5	5	4	4	4	4	5	4	4	5
2	2	3	6	1	4	4	4	4	4	4	4	4	3	3	3	3	3	3	3	3	3	3	3	3	3	3	4	3	4	4	4	4
1	2	3	6	1	5	5	4	5	5	5	5	4	4	4	4	5	5	5	5	4	5	5	5	5	4	4	4	5	5	5	4	4
1	2	3	6	1	5	4	5	4	5	4	5	4	5	5	5	5	5	5	4	5	5	4	5	4	5	4	4	5	5	4	5	4
2	1	5	5	1	5	4	3	4	4	4	4	5	3	3	3	3	4	3	3	3	3	3	3	3	3	4	5	3	4	5	5	4
2	1	3	1	1	4	4	5	5	4	3	5	5	2	2	3	3	5	5	4	4	3	3	3	3	2	2	3	3	3	2	3	3
2	1	5	4	3	5	4	4	4	4	4	5	4	5	4	4	3	5	4	3	4	5	4	5	5	5	5	4	5	4	4	3	5
2	2	2	1	1	5	4	5	4	4	3	3	3	5	5	5	5	5	4	4	4	5	4	5	5	5	4	4	5	5	4	5	4
2	2	2	1	1	5	5	4	5	4	3	4	5	2	3	5	5	5	5	5	5	4	5	5	4	5	5	4	5	4	5	5	4
2	1	4	1	1	5	4	4	4	4	4	5	5	3	3	3	3	4	4	4	4	4	4	3	3	4	4	4	4	4	4	5	4
2	2	2	1	1	5	5	5	5	5	4	5	5	5	4	5	5	5	4	5	4	5	4	5	5	5	4	5	5	5	5	5	5
1	1	3	4	1	5	4	5	5	5	4	4	5	4	5	4	5	5	4	5	5	5	5	5	5	4	5	4	4	3	3	4	2
1	2	1	1	3	5	3	5	4	4	4	5	4	3	1	3	2	2	2	3	5	4	3	4	4	4	5	4	3	1	1	1	2
2	2	1	1	1	3	4	4	5	5	4	4	5	3	3	4	5	4	4	5	4	5	5	5	5	4	5	4	4	4	4	3	5
2	2	1	1	3	4	3	4	4	4	4	5	4	3	2	3	2	3	3	4	4	4	4	4	5	4	4	4	5	4	4	4	5
2	2	1	1	1	3	3	4	5	4	5	4	5	3	3	4	5	5	4	4	4	5	4	5	5	5	4	4	5	5	4	5	5
1	2	3	6	3	4	4	4	4	5	5	5	5	4	4	4	4	4	4	4	4	4	4	4	4	4	4	5	5	4	4	4	4
1	2	1	1	4	5	4	5	4	5	4	4	5	5	4	4	5	5	4	4	4	5	4	5	4	5	5	5	4	5	4	5	4
2	2	3	6	1	5	5	4	4	5	4	5	4	3	2	3	2	5	5	5	5	4	4	4	4	4	5	5	4	3	4	4	4
1	2	1	1	2	3	3	3	3	3	3	2	2	3	2	2	3	3	2	2	3	3	3	3	4	2	2	3	2	3	3	2	3
2	1	3	3	1	3	4	3	4	4	5	4	4	5	4	4	4	4	5	4	4	4	5	4	5	4	5	4	4	4	5	5	4
2	1	5	2	1	4	3	4	4	3	3	3	4	4	5	4	5	2	4	3	4	3	3	3	3	4	4	4	4	2	2	2	2
1	1	3	4	4	3	3	3	3	3	3	3	3	2	1	2	1	2	2	2	3	3	3	3	3	3	3	3	1	3	4	4	4
2	2	2	1	2	3	4	2	4	4	3	3	3	3	2	2	3	2	3	2	2	4	3	4	4	5	5	4	3	3	2	1	4
2	2	3	6	1	4	5	4	2	4	4	2	4	5	4	5	2	5	4	4	3	5	4	4	4	2	5	5	5	5	4	4	5
2	1	5	4	2	5	4	5	4	4	5	4	5	4	5	4	5	4	5	4	4	5	4	5	4	4	5	4	5	5	4	5	4
2	1	4	1	1	3	4	4	4	3	4	3	4	3	4	3	4	3	4	4	4	4	4	3	3	2	3	4	4	3	4	3	4
1	1	3	1	2	4	5	3	4	4	4	3	5	4	3	5	5	5	4	3	4	5	4	5	5	4	4	4	2	5	4	5	5
2	1	4	3	1	5	4	4	4	5	4	5	4	3	3	4	2	4	5	4	4	5	4	4	5	3	4	4	3	4	3	4	4
2	2	2	1	2	5	4	5	4	5	4	5	4	4	5	4	5	4	5	4	5	4	5	4	5	5	5	5	5	5	4	5	4
2	2	3	6	2	2	1	3	4	2	4	3	3	5	4	5	4	2	3	3	3	1	1	1	1	1	1	1	1	2	3	3	3
2	2	2	1	3	5	4	4	4	5	5	4	4	5	4	4	5	5	4	4	5	5	4	4	4	5	4	3	5	5	5	4	4
1	1	3	1	3	5	5	5	4	5	5	4	5	5	4	5	5	5	5	4	5	5	4	5	5	5	5	4	5	5	4	5	5
2	1	4	3	3	2	2	2	3	2	2	2	2	2	2	2	2	2	2	2	2	2	2	3	3	3	2	2	1	3	3	2	2
2	2	1	1	2	4	3	3	4	4	3	4	4	2	2	3	2	3	2	3	2	2	3	3	2	3	4	4	2	3	2	4	5
1	2	1	1	1	4	4	4	4	4	4	4	4	4	4	4	4	4	4	4	4	4	4	4	4	4	4	4	4	4	4	4	4
1	2	1	1	1	3	3	3	3	3	3	3	3	3	4	4	4	2	3	3	3	3	3	3	3	3	3	3	3	3	3	3	3
2	1	3	4	1	5	5	4	5	5	4	5	5	5	4	4	4	5	5	4	5	5	5	5	5	5	5	5	5	5	5	5	5
2	2	2	1	1	3	4	5	4	5	4	5	4	4	4	5	3	4	4	4	4	4	5	4	4	5	5	5	5	5	5	5	5
2	1	3	4	3	4	3	4	3	3	4	4	3	3	4	3	3	3	3	4	4	3	3	4	4	5	4	4	4	4	3	4	3
2	1	4	4	3	4	5	4	4	3	5	4	5	5	4	5	4	5	4	5	5	5	4	5	4	5	4	5	4	2	2	2	2
1	2	3	6	3	4	4	5	5	4	5	4	4	4	4	3	3	3	4	4	3	3	3	3	3	3	3	3	3	2	1	1	1
2	1	3	3	2	5	5	4	5	5	4	5	5	5	5	5	4	4	4	5	5	5	5	5	5	5	5	4	4	5	5	5	5
2	2	3	6	1	3	3	3	3	3	3	3	3	2	2	2	2	4	4	3	3	3	3	3	3	3	3	4	3	4	1	2	1
2	2	1	1	2	4	5	4	5	4	5	4	5	4	5	4	5	4	5	4	5	4	5	4	5	4	5	4	5	4	5	4	5
2	2	1	1	3	5	4	5	4	5	4	5	4	5	4	5	4	5	4	5	4	5	5	4	4	5	4	5	4	5	5	4	5
1	1	5	4	1	3	5	5	4	3	5	5	5	2	3	2	1	3	3	3	5	3	3	5	5	3	3	3	3	3	2	3	1
1	2	3	6	1	5	4	4	4	5	4	5	4	5	4	5	4	5	4	5	5	5	4	5	5	5	4	5	5	5	4	5	5
2	2	1	1	3	5	4	4	3	3	4	3	5	5	4	5	4	5	4	5	4	4	4	5	4	2	3	2	1	5	4	5	3
2	2	3	6	1	5	4	4	5	5	5	4	4	5	5	4	5	5	5	4	5	5	5	4	5	5	5	5	5	5	4	5	4
1	2	1	1	1	5	4	5	4	5	4	5	4	5	4	5	4	5	4	5	4	5	4	5	4	5	4	5	4	5	4	5	4
1	2	1	1	2	5	4	5	5	5	4	5	5	4	5	4	5	5	4	5	5	5	4	5	4	5	4	5	4	5	4	5	4
2	2	1	1	3	5	5	5	5	5	5	5	5	5	5	5	5	5	5	5	5	5	5	5	5	5	5	5	5	5	5	5	5
2	2	2	1	2	4	4	3	3	5	4	4	4	3	2	2	1	3	2	3	4	4	3	4	4	4	4	3	4	2	2	4	4
2	1	4	1	3	4	3	3	4	4	3	5	2	1	2	2	1	4	3	3	4	3	3	4	3	3	4	3	5	5	4	5	3
1	1	3	1	1	5	5	4	4	5	4	5	5	5	5	5	4	4	5	4	5	5	5	5	4	4	4	5	4	4	5	4	4
2	2	2	1	2	3	3	3	4	4	4	5	5	4	3	3	3	3	3	3	4	3	3	3	4	3	4	4	4	4	3	4	4
1	2	1	1	3	4	4	4	4	4	4	4	4	2	2	2	2	3	3	3	3	3	3	3	3	3	3	3	3	4	2	3	5
2	2	1	1	1	4	4	5	5	5	4	5	4	3	3	3	3	3	3	4	4	5	3	5	4	4	5	4	4	5	5	2	5
1	1	5	4	1	3	3	2	3	3	2	3	3	2	2	2	2	2	2	2	2	3	3	3	3	3	2	3	3	2	2	2	2
2	1	4	3	1	4	4	5	4	4	5	4	4	4	4	5	4	4	4	5	4	4	4	5	4	4	3	5	4	3	4	4	3
2	1	5	2	4	5	5	5	5	5	5	5	5	5	5	5	5	5	5	5	5	5	5	5	5	5	5	5	5	5	5	5	5
2	1	4	4	1	1	2	1	2	1	2	2	1	2	2	1	2	1	2	2	1	2	1	2	2	1	2	1	2	2	1	2	1
2	2	3	6	2	5	5	5	4	4	5	5	5	5	5	4	4	4	4	5	5	4	5	4	5	5	4	5	4	4	5	4	5
2	2	2	1	2	4	5	4	5	4	5	4	5	4	5	4	5	4	5	4	5	4	5	4	5	4	5	4	5	4	5	4	5
1	2	3	6	1	4	4	4	4	4	4	3	4	2	2	4	2	4	4	4	4	3	4	3	4	4	4	4	4	2	4	2	2
2	1	4	1	3	4	4	4	4	5	4	2	5	2	3	5	5	4	5	4	5	4	5	4	4	4	5	4	5	5	4	4	5
2	2	1	1	4	5	4	4	5	4	5	5	4	5	4	5	4	5	4	5	5	5	4	5	5	4	4	4	5	5	5	4	5
2	2	2	1	3	5	5	5	5	5	5	5	5	5	5	5	5	5	5	5	5	5	5	5	5	5	5	5	5	5	5	5	5
2	2	3	6	1	5	4	5	4	3	4	4	4	4	5	5	4	4	4	5	4	4	5	5	5	5	4	4	4	5	4	4	4
2	1	4	4	3	5	5	4	4	5	5	5	4	5	5	4	5	5	5	4	4	5	5	5	4	4	4	5	5	5	5	4	5
1	1	4	1	1	1	1	1	1	2	2	2	2	1	1	1	2	2	2	1	2	2	2	2	2	2	2	2	1	1	1	1	1
2	2	3	6	2	4	3	4	3	2	3	4	4	2	3	4	5	2	1	4	2	4	3	5	5	3	4	3	4	3	2	3	3
1	2	1	1	2	5	4	4	4	5	4	5	4	5	4	4	4	5	4	4	4	4	5	5	4	5	4	5	4	4	5	4	5
2	1	4	1	4	4	4	4	4	4	4	4	4	4	4	4	4	4	4	3	4	5	4	5	3	5	4	4	5	4	4	4	4
2	2	1	1	2	5	5	4	5	5	4	5	5	5	4	5	5	5	4	5	5	5	4	5	5	5	5	4	5	4	5	5	5
2	2	2	1	3	4	5	4	4	4	5	4	5	4	4	3	4	4	5	4	5	4	4	4	5	4	4	5	3	3	3	4	4
2	2	1	1	5	4	4	3	4	4	5	4	3	3	4	4	4	3	4	4	4	4	3	5	4	4	3	4	4	5	4	5	4
2	2	2	1	2	3	3	3	3	3	3	3	3	3	3	3	3	3	3	3	3	3	3	3	3	3	3	3	3	3	3	3	3
2	2	2	1	1	5	4	4	5	4	4	4	4	4	4	4	4	4	4	4	4	4	4	4	4	4	4	4	4	2	1	1	1
2	2	3	6	1	4	4	4	4	4	2	4	4	3	3	3	1	4	4	4	4	4	3	4	3	4	4	4	3	3	3	3	3
2	1	5	4	3	5	4	4	4	5	5	4	4	5	4	4	5	5	4	4	5	5	4	4	5	4	5	4	5	4	5	4	5
1	2	2	1	1	3	4	4	4	4	3	3	3	3	3	3	3	3	3	4	3	3	3	3	3	3	3	3	3	4	3	3	4
2	1	5	4	2	4	5	4	5	5	4	5	4	4	5	4	5	4	5	4	5	4	5	4	5	4	4	4	5	4	5	5	4
2	2	1	1	2	5	4	5	4	5	4	5	4	5	4	5	4	5	4	5	4	5	4	5	4	5	4	5	4	5	4	5	4
1	1	4	4	4	2	2	3	3	3	3	3	3	2	3	3	3	3	3	3	3	3	4	3	3	2	3	2	2	3	3	2	3
2	2	3	6	4	4	4	4	5	4	3	3	4	3	3	3	3	4	3	3	3	4	4	3	3	4	4	5	4	4	3	3	2
1	1	4	4	1	4	4	3	4	3	3	4	4	3	3	3	2	4	3	4	4	5	4	3	4	4	3	4	3	4	3	3	4
2	2	2	1	1	3	3	2	4	3	2	2	3	2	2	2	2	2	3	3	1	3	3	2	3	2	2	3	2	3	3	3	2
2	2	2	1	1	4	3	3	4	4	3	4	3	4	3	4	3	4	3	4	3	4	3	4	3	4	3	4	3	4	3	4	4
2	1	4	3	4	4	3	3	5	3	3	4	3	2	2	2	2	2	2	4	3	4	3	4	3	3	3	3	3	5	3	3	4
1	2	2	1	3	4	3	3	4	3	2	5	4	2	3	4	3	4	3	3	5	5	4	4	5	4	4	5	3	3	3	4	4
2	2	2	1	1	4	5	5	4	2	2	2	3	4	5	1	1	1	1	1	1	1	1	1	1	1	1	1	1	1	3	3	5
1	2	2	1	2	5	4	5	4	5	4	5	4	5	4	5	4	5	4	5	4	5	4	5	4	5	4	5	4	5	4	5	4
2	1	3	3	1	3	3	3	3	3	3	3	3	3	3	3	3	3	3	3	3	3	3	3	3	3	3	3	3	3	3	3	3
1	2	1	1	1	2	2	2	2	2	2	2	2	2	2	2	2	2	2	2	2	2	2	2	2	2	2	2	2	2	2	2	2
1	2	3	6	2	3	3	3	3	3	3	3	3	3	3	3	3	3	3	3	3	3	3	3	3	3	3	3	3	3	3	3	3
2	2	2	1	5	5	5	5	5	4	4	4	4	4	4	5	5	5	4	4	5	5	5	4	4	4	4	4	4	5	5	5	4
2	1	4	3	2	5	5	5	5	5	5	5	5	1	1	3	1	5	5	5	5	5	4	5	5	5	4	5	5	5	4	5	5
2	2	2	1	5	5	4	5	5	5	4	5	4	5	4	5	4	5	4	5	5	1	3	1	1	2	1	2	2	2	1	3	3
1	2	2	1	1	2	3	2	3	2	3	2	1	2	3	2	3	2	2	2	3	2	2	2	1	1	2	1	2	1	2	1	2
1	1	4	3	4	4	3	5	4	4	4	5	4	4	4	5	5	4	4	5	4	4	5	4	3	4	4	5	4	3	3	4	4
1	1	4	1	1	5	4	5	5	4	4	4	4	3	3	3	3	2	2	2	2	4	5	5	4	4	4	5	5	3	4	4	4
1	1	5	2	1	3	3	3	3	4	4	4	5	3	3	3	3	3	3	3	3	3	3	3	3	3	4	4	3	3	3	1	1
1	2	2	1	3	5	4	4	5	4	5	5	4	3	3	4	5	4	5	4	5	4	4	5	5	4	5	5	4	4	4	3	5
2	1	3	4	2	4	5	4	5	5	4	5	5	4	4	5	5	5	4	5	5	5	4	5	5	5	5	4	5	5	4	5	5
2	2	1	1	2	3	3	4	4	4	4	3	4	3	3	4	4	3	4	4	4	3	3	3	4	3	3	4	4	4	4	4	4
1	2	3	6	3	4	4	3	5	4	3	3	5	2	1	1	1	4	2	1	5	5	4	4	3	4	3	4	2	5	3	3	5
2	1	3	3	1	5	4	4	4	5	4	4	4	4	4	4	4	4	4	4	4	4	4	4	4	4	4	4	4	4	4	4	4
2	1	4	1	3	4	4	4	3	4	3	4	3	3	2	3	2	4	2	3	3	3	2	2	3	3	3	3	4	4	4	4	3
2	2	1	1	2	5	4	4	5	5	4	3	3	4	3	3	4	4	3	4	5	5	4	3	4	2	3	3	4	5	4	4	5
2	2	3	6	2	5	4	2	3	1	3	4	5	1	3	5	4	5	4	3	1	5	4	1	3	1	4	4	5	5	2	3	4
2	2	1	1	1	5	4	5	4	5	4	5	5	4	5	3	5	5	4	5	4	5	4	5	3	5	4	3	5	5	4	5	4
2	2	3	6	1	3	4	3	4	3	4	3	4	3	3	4	4	4	3	5	4	4	3	4	5	4	3	4	4	3	4	5	3
2	2	2	1	1	1	2	2	2	2	1	2	1	2	1	2	1	2	1	2	1	2	2	1	2	2	2	1	1	2	1	2	1
1	2	2	1	3	4	4	4	4	3	4	3	4	3	3	3	3	3	3	3	3	3	3	2	2	2	2	2	2	3	4	4	4
2	1	4	4	1	4	3	3	4	4	4	5	5	5	4	5	4	4	3	4	4	4	4	3	3	3	4	3	4	4	4	3	4
2	2	1	1	2	3	3	3	3	3	3	3	3	3	3	3	3	3	3	3	3	3	3	3	3	3	3	3	3	3	3	3	3
2	2	2	1	2	2	3	1	2	1	3	1	2	1	2	3	1	1	3	2	1	2	3	1	1	1	3	1	2	1	3	1	3
2	1	4	3	1	2	3	2	4	2	3	2	3	2	3	2	3	3	3	2	3	2	3	5	4	5	4	4	5	3	4	5	3
1	2	1	1	1	4	3	3	3	4	3	3	5	4	3	4	2	4	3	3	4	5	4	4	4	5	5	5	5	2	2	2	2
2	2	1	1	2	5	3	4	3	3	3	5	4	3	3	5	4	4	5	4	5	3	4	5	4	4	4	3	4	4	4	3	5
1	2	2	1	1	4	4	5	4	5	4	5	1	4	5	4	5	2	2	2	2	2	2	2	1	5	4	5	2	2	2	4	5
1	2	1	1	5	5	4	5	5	4	5	4	4	5	4	5	4	5	5	4	5	5	4	5	5	5	4	4	4	5	5	4	5
1	2	1	1	3	1	1	1	1	1	1	2	1	2	1	2	1	1	1	2	1	1	1	1	2	1	1	2	1	1	1	2	1
2	2	3	6	2	4	4	4	3	3	4	4	5	5	4	5	4	4	5	4	4	5	5	4	5	4	3	4	4	4	4	5	4
2	1	4	4	1	4	3	3	4	4	3	5	4	2	2	2	1	3	2	4	4	4	4	4	4	3	4	4	3	4	5	4	5
2	2	2	1	3	3	2	2	3	2	3	3	2	2	2	3	2	4	4	3	4	2	3	1	2	2	2	3	3	3	4	1	1
2	1	4	3	1	3	4	5	4	5	4	4	5	3	4	5	4	5	4	5	4	5	4	5	4	4	3	5	4	5	5	4	5
2	1	3	1	2	5	4	3	4	5	4	3	4	3	4	5	4	4	5	4	5	5	4	3	5	5	4	3	5	3	4	5	4
2	2	3	6	2	3	3	3	3	3	3	3	3	3	3	3	3	3	3	3	3	3	3	3	3	3	3	3	3	3	3	3	3
2	2	3	6	2	3	3	3	3	3	3	3	3	3	3	3	3	3	3	3	3	3	3	3	3	3	3	3	3	3	3	3	3
2	2	2	1	4	3	3	3	4	3	3	3	3	3	3	3	3	3	3	3	3	3	3	3	3	3	3	3	3	3	3	3	3
1	2	1	1	1	3	4	4	4	3	3	3	3	4	3	3	3	4	4	3	3	3	3	3	3	3	3	3	3	4	3	4	3
2	1	5	5	2	5	5	5	5	5	5	5	5	5	5	5	5	5	5	5	5	5	5	5	5	5	5	5	5	5	5	5	5
1	1	4	3	1	1	1	2	1	2	1	2	1	2	2	2	2	2	2	2	2	1	2	3	2	1	2	2	2	1	2	2	2
2	2	3	6	1	1	1	2	1	1	2	1	2	2	1	2	1	2	2	1	1	1	1	1	2	1	2	2	2	1	2	1	1
2	2	3	6	2	5	5	4	5	4	4	4	4	4	4	4	4	4	4	4	4	5	5	5	5	4	5	4	4	4	4	4	4
2	2	3	6	2	3	3	3	3	3	3	3	3	3	3	3	3	3	3	3	3	3	3	3	3	3	3	3	3	3	3	3	3
2	1	5	3	2	4	2	2	3	3	3	4	2	4	5	4	3	4	3	4	5	4	3	5	4	3	4	3	2	5	3	4	4
2	2	1	1	3	4	4	3	4	2	3	4	4	4	5	5	4	2	4	5	5	4	5	4	5	2	4	5	5	4	5	4	5
1	1	5	4	1	4	3	4	4	4	4	4	3	4	3	3	4	3	4	3	4	4	5	3	4	5	3	4	3	4	3	4	3
1	1	4	4	2	3	3	3	3	3	2	2	2	4	4	4	4	4	5	5	5	5	5	5	5	5	5	5	5	5	5	5	5
1	1	4	4	4	4	4	3	4	4	3	5	5	2	2	3	3	4	3	3	3	3	3	3	3	3	3	3	3	5	4	5	5
1	2	3	6	1	1	1	1	1	1	1	2	1	1	1	1	1	2	2	1	1	2	1	1	2	2	1	1	1	1	1	1	1
1	2	3	6	3	4	5	4	5	3	3	4	3	3	3	3	1	3	3	3	3	3	3	4	4	3	3	3	3	4	5	4	3
2	2	3	6	4	3	4	5	5	5	4	5	5	4	4	5	5	2	4	5	4	5	5	4	4	2	5	5	4	5	4	3	5
2	1	4	4	4	3	2	2	3	3	3	4	4	3	2	2	2	3	3	3	2	3	3	4	2	2	3	4	2	3	2	2	2
2	2	2	1	1	3	4	5	5	3	4	4	3	5	4	5	4	3	3	4	5	4	5	5	4	3	5	4	5	4	5	5	4
2	2	3	6	1	4	5	3	4	5	3	4	5	3	4	5	3	4	5	3	4	5	3	4	5	3	4	5	3	4	5	3	4
2	2	1	1	1	1	2	3	2	1	2	3	2	1	2	3	2	1	2	3	2	1	2	3	2	1	2	3	2	1	2	3	2
1	2	3	6	1	1	2	1	2	1	2	1	2	1	2	1	2	1	2	1	2	1	2	1	2	1	2	1	2	1	2	1	2
2	2	1	1	2	3	3	3	3	3	3	3	3	3	3	3	3	4	4	4	4	4	4	4	4	3	3	3	3	3	4	4	4
1	1	5	3	3	4	4	4	5	4	4	4	4	4	4	4	1	4	3	3	4	4	4	4	4	4	4	4	4	4	3	3	4
2	2	2	1	4	3	4	4	4	3	3	3	3	3	3	3	3	3	3	3	3	4	4	4	4	3	5	5	3	5	5	5	5
1	1	4	3	3	3	3	4	3	3	3	4	3	3	3	3	4	3	4	3	3	4	4	4	4	4	4	4	4	4	2	2	2
1	2	3	6	1	2	2	2	2	3	3	3	2	5	5	5	5	2	2	2	2	5	5	5	3	2	2	2	2	4	4	4	4
1	1	4	3	2	3	3	3	3	3	2	3	2	2	3	3	3	3	2	3	3	3	3	2	3	3	3	2	3	3	2	3	3
1	2	2	1	1	3	3	3	3	2	2	3	2	3	2	2	3	2	3	2	3	2	3	2	3	3	2	3	2	3	2	3	2
1	2	3	6	1	4	4	3	4	4	3	4	4	4	3	4	4	4	4	5	5	5	4	3	4	4	4	3	5	3	3	4	4
1	2	3	6	3	4	4	4	4	4	4	4	4	4	4	4	4	4	4	4	4	4	4	4	4	4	4	4	4	4	4	4	4
1	2	2	1	1	2	2	2	2	1	1	2	2	1	1	1	1	2	1	1	2	2	2	2	2	2	2	2	1	2	2	2	2
1	2	3	6	2	3	2	3	3	3	3	2	2	2	1	2	1	2	3	2	3	3	2	3	3	3	2	2	3	3	3	3	2
2	2	1	1	1	3	4	3	5	4	5	3	4	4	5	4	4	4	5	4	5	3	4	5	4	3	4	3	5	4	5	4	5
2	2	2	1	1	5	5	5	5	5	5	5	5	4	4	4	4	5	5	5	5	5	5	5	5	5	5	5	5	5	5	5	5
1	2	3	6	4	3	3	4	4	3	3	4	4	3	3	4	3	4	3	4	4	3	4	3	4	3	4	4	3	3	3	4	4
1	2	1	1	2	3	4	4	4	4	4	3	4	3	3	4	2	4	3	4	4	3	4	4	4	3	4	4	4	3	3	4	4
1	1	5	4	1	4	5	4	3	4	5	3	4	2	4	4	3	3	4	3	5	4	4	3	4	2	4	4	4	3	3	2	5
1	2	1	1	4	5	4	4	5	5	5	5	5	5	5	4	4	5	5	4	5	5	5	5	4	5	5	5	5	5	4	5	5
1	2	1	1	4	2	2	1	1	1	2	2	2	1	1	1	2	1	2	1	1	2	2	2	1	1	1	1	2	1	1	2	2
2	2	3	6	3	2	3	4	4	4	4	5	5	3	3	4	4	3	3	4	4	4	4	5	5	4	5	4	4	5	4	4	4
2	2	2	1	2	4	5	4	5	4	5	4	5	4	5	4	5	4	5	4	5	4	5	4	5	4	5	4	5	4	5	4	5
2	1	5	4	1	4	5	4	5	4	5	4	5	4	5	4	5	4	5	4	5	4	5	4	5	4	5	4	5	4	5	4	5
2	1	3	3	1	5	4	5	4	5	4	5	4	5	4	5	4	5	4	5	4	5	4	5	4	5	4	5	4	5	4	5	4
2	2	1	1	2	4	4	5	5	3	4	5	5	3	3	2	2	3	3	4	5	4	4	5	5	5	4	5	4	5	4	4	5
2	2	3	6	3	5	4	5	4	5	4	5	5	5	4	5	4	5	4	5	5	5	4	5	5	5	5	5	5	5	5	4	5
2	2	1	1	5	2	3	2	3	4	5	4	5	4	5	5	4	4	5	4	5	5	4	5	4	5	4	5	4	5	4	5	4
2	2	3	6	4	4	5	5	4	5	4	5	5	5	5	4	4	5	4	5	5	5	4	5	5	4	5	4	5	5	4	5	5
2	2	2	1	2	5	4	4	5	3	4	5	4	3	3	4	3	3	3	4	4	4	4	5	5	4	4	5	5	4	4	5	5
2	2	3	6	2	5	5	5	5	3	3	3	3	3	3	3	3	5	5	5	5	5	5	5	5	5	5	5	5	4	4	4	4
1	1	5	3	1	5	5	4	5	4	3	4	5	4	3	5	4	5	4	3	4	5	4	5	5	5	4	5	4	5	5	4	4
2	1	5	5	3	1	1	2	1	1	1	1	1	2	1	1	2	1	2	1	2	1	2	1	1	1	2	1	1	1	1	2	2
2	1	3	3	2	2	2	3	3	2	2	3	1	1	1	2	1	1	1	1	2	3	3	2	3	3	3	2	2	3	3	2	3
1	2	3	6	3	2	2	1	2	1	2	2	1	2	1	1	1	1	2	2	2	1	1	1	2	2	2	1	2	2	2	1	1
1	2	3	6	3	5	4	5	5	5	4	4	4	5	4	5	4	5	4	4	5	4	5	4	5	5	4	4	4	5	4	5	4
2	2	2	1	4	5	5	1	4	4	4	5	5	4	2	2	1	3	4	4	4	4	4	4	5	5	5	5	5	5	5	2	5
2	2	1	1	2	4	3	5	4	3	3	2	5	5	4	5	4	4	3	3	4	5	5	5	4	4	5	4	3	5	4	5	4
2	2	3	6	1	4	5	4	5	4	5	4	5	4	5	4	5	4	5	4	5	4	5	4	5	5	4	5	5	4	5	4	5
2	2	1	1	3	5	5	4	5	5	4	4	4	1	4	5	5	4	4	4	4	4	5	4	5	5	4	5	5	4	4	5	5
2	1	5	2	2	2	2	2	1	2	2	1	2	2	2	1	2	2	2	2	2	2	2	2	2	2	2	2	2	2	2	2	2
2	1	4	4	4	4	4	4	3	4	4	4	4	3	3	3	3	3	3	3	3	4	3	3	3	3	4	4	3	3	3	3	3
2	1	4	3	1	3	1	1	3	2	4	2	4	2	2	1	1	3	2	3	3	3	2	3	3	3	3	4	2	2	2	2	4
1	1	4	3	2	5	4	4	4	3	3	3	3	4	4	4	4	4	4	4	4	4	4	4	4	4	4	4	4	3	3	3	3
2	2	1	1	1	4	3	4	4	4	3	5	5	3	4	3	3	4	4	4	5	5	5	5	5	5	5	4	4	5	5	5	5
2	1	3	1	2	2	2	1	2	1	1	2	2	2	2	2	2	2	1	2	1	2	2	1	1	2	2	2	1	2	2	1	2
2	1	4	4	3	3	3	3	3	3	3	4	4	3	2	2	1	3	3	3	3	4	3	4	4	4	4	4	4	4	3	2	5
2	2	2	1	1	4	3	3	3	3	4	3	3	3	4	3	4	2	3	3	3	3	3	3	3	2	2	3	3	5	4	3	4
2	2	3	6	3	3	3	3	3	3	3	3	3	3	3	3	3	3	3	3	3	3	3	3	3	3	3	3	3	3	3	3	3
1	2	3	6	1	4	5	3	3	5	3	4	4	2	2	2	2	4	3	4	4	4	4	4	4	3	3	3	3	2	2	2	2
1	2	1	1	1	4	4	4	4	4	4	4	4	2	2	3	2	4	3	3	4	4	4	5	5	4	5	5	5	4	3	2	2
2	2	1	1	1	3	3	3	3	3	3	3	3	2	2	2	2	4	3	3	3	4	3	3	4	4	4	4	4	3	3	3	3
2	1	4	4	1	4	5	3	3	4	4	5	5	4	4	5	4	3	5	4	5	3	4	3	4	3	5	3	4	3	5	4	4
2	2	3	6	1	3	3	3	3	3	3	3	3	3	3	3	3	3	3	3	3	3	3	3	3	3	3	3	3	3	3	2	2
1	2	1	1	3	3	4	5	5	3	4	5	5	4	5	5	5	4	5	4	4	5	4	5	4	4	5	4	5	4	5	4	4
2	2	1	1	1	5	5	4	4	4	4	5	4	5	5	4	4	4	5	4	4	4	5	4	5	4	5	4	4	5	4	5	5
2	1	5	2	3	4	5	4	5	4	5	4	3	4	3	5	4	4	5	4	3	3	4	3	4	3	4	3	4	4	5	4	4
2	1	4	3	1	3	2	3	4	4	4	5	4	2	1	1	2	4	5	5	4	4	4	5	4	3	5	4	3	4	3	3	4
2	2	3	6	3	3	2	2	2	1	3	1	3	3	3	2	1	3	1	3	3	1	3	3	1	1	3	3	1	1	3	5	2
2	1	5	2	5	5	5	5	5	2	2	2	2	5	5	5	5	5	5	5	5	5	5	5	5	5	5	5	5	5	5	5	5
1	2	3	6	1	4	4	4	4	4	4	4	5	3	3	3	3	4	4	3	3	3	3	3	4	3	3	4	4	4	3	2	4
2	2	1	1	4	3	3	3	3	3	3	3	3	3	3	3	3	3	3	3	3	3	3	3	3	3	3	3	3	4	4	4	4
1	2	3	6	1	3	3	2	4	3	3	4	4	1	1	3	2	4	3	4	4	4	5	5	4	3	5	4	3	4	4	3	3
2	1	5	2	4	3	3	4	5	5	5	5	5	3	3	5	5	5	5	5	3	5	5	5	5	2	2	2	2	5	5	5	5
2	2	1	1	5	2	3	2	3	2	2	3	3	3	3	2	2	3	2	2	3	2	2	3	3	2	2	3	3	2	2	3	3
2	1	3	4	1	5	5	5	5	4	4	4	4	4	4	4	4	4	4	4	4	4	5	4	5	4	5	4	5	4	5	4	5
2	2	1	1	1	5	5	5	4	5	4	5	4	5	4	5	5	5	5	5	4	5	5	5	5	3	3	2	3	5	4	4	4
2	2	2	1	2	5	5	5	5	5	5	5	5	4	4	4	4	4	5	5	5	4	4	5	5	2	2	2	2	5	5	5	5
2	2	1	1	2	5	4	5	4	4	4	5	4	2	1	2	1	3	3	3	3	4	4	4	4	4	4	3	4	3	4	4	4
2	2	2	1	3	5	5	4	5	1	2	5	1	3	1	2	1	5	2	2	5	5	5	5	1	5	5	5	5	3	1	1	5
2	2	1	1	4	2	3	2	2	2	2	2	2	2	2	2	2	2	2	2	2	3	3	3	3	2	2	2	2	3	3	3	3
1	2	1	1	1	3	2	2	3	3	3	3	3	3	2	2	1	3	2	2	3	2	3	3	3	2	2	3	2	2	2	3	3
1	2	2	1	2	2	2	2	2	2	2	2	2	2	2	2	2	2	2	2	2	2	2	2	2	2	2	2	2	2	2	2	2
2	2	3	6	1	5	5	2	4	3	4	5	5	3	3	3	3	4	4	3	4	3	4	3	4	3	3	4	3	2	2	2	1
2	2	3	6	2	2	1	1	2	1	2	2	2	1	1	1	2	2	1	2	2	2	2	2	2	3	2	2	2	2	3	2	2
1	1	4	3	2	5	4	5	1	5	3	5	4	5	4	5	1	5	3	5	4	5	4	2	3	5	4	2	5	5	4	2	5
1	2	2	1	2	3	3	3	3	3	3	2	3	3	2	3	2	3	2	3	2	3	3	3	3	3	2	3	2	3	2	3	2
2	2	3	6	3	5	3	3	5	3	3	5	5	3	1	3	1	3	3	3	3	3	3	3	3	3	3	4	4	5	5	3	5
1	2	2	1	2	3	3	4	3	4	4	4	4	4	4	4	4	4	4	3	4	4	3	4	4	4	5	4	5	4	4	4	4
2	2	1	1	3	5	4	5	5	4	4	4	4	4	4	4	4	4	4	5	5	4	4	4	5	4	5	4	4	4	5	4	5
2	2	3	6	3	3	3	2	4	3	4	3	3	3	3	3	3	3	3	3	2	3	3	3	3	2	3	3	2	4	4	3	2
1	2	2	1	1	4	3	3	4	3	2	3	3	2	1	3	1	2	2	3	3	3	3	3	3	3	3	3	3	3	3	3	3
1	2	1	1	1	4	3	3	4	3	4	4	5	3	3	2	3	3	4	4	3	3	4	3	5	2	3	4	4	3	4	3	2
2	2	3	6	1	4	4	3	5	4	4	5	4	4	3	4	4	4	4	4	5	5	4	4	5	5	5	4	4	5	4	4	5
1	2	1	1	1	3	5	5	4	3	3	3	3	3	3	3	3	3	3	3	3	3	3	3	3	3	5	5	5	5	5	5	5
1	1	4	3	1	3	2	2	2	3	3	2	2	3	3	2	2	2	3	3	2	5	4	4	4	3	3	5	4	5	4	4	5
2	1	4	1	2	4	4	5	5	4	5	4	4	4	5	4	4	5	4	4	4	4	4	5	5	4	4	3	3	4	4	5	5
1	1	4	4	1	4	4	5	5	4	4	4	5	4	4	5	5	4	4	5	5	4	5	4	5	4	5	4	5	4	4	5	5
2	1	5	3	3	5	4	5	3	5	3	5	3	5	4	3	5	5	4	3	5	5	4	3	5	5	4	4	5	5	4	3	5
2	2	2	1	5	2	2	3	4	3	4	5	5	3	3	4	4	4	3	3	2	4	4	3	4	2	3	3	2	4	4	3	4
1	2	2	1	4	4	5	4	4	4	4	3	3	4	3	4	4	4	4	5	4	4	5	4	4	4	3	4	3	5	4	5	4
1	1	4	4	4	5	4	5	3	5	4	3	5	5	4	3	5	5	4	3	5	5	4	5	3	5	4	3	5	5	4	3	5
2	1	3	1	1	4	3	3	3	4	3	4	4	3	2	3	2	3	3	3	3	3	3	3	3	3	3	3	3	4	4	4	2
2	2	2	1	2	4	4	5	5	4	4	5	5	1	1	2	2	3	4	3	4	5	3	5	4	3	4	4	4	5	4	4	4
2	2	2	1	1	5	5	4	4	4	4	3	4	4	5	4	4	5	5	5	4	4	4	4	3	4	3	5	4	4	3	4	4
2	2	3	6	1	4	4	5	4	4	5	4	4	4	4	4	3	4	4	4	3	4	4	4	5	4	4	4	3	4	3	4	4
1	2	1	1	2	3	3	3	3	3	3	3	3	2	2	2	2	3	3	3	3	3	3	3	3	3	3	3	3	4	4	3	5
1	1	3	1	1	5	4	5	3	5	4	3	5	5	4	3	5	5	4	3	5	5	5	4	3	5	4	3	4	5	4	3	5
1	2	2	1	1	4	4	5	4	4	3	3	4	4	4	3	3	3	4	4	4	4	5	4	4	4	4	4	4	4	5	4	4
2	2	1	1	2	4	4	5	5	4	4	5	5	2	3	2	2	4	3	4	4	5	4	5	3	4	5	4	4	4	4	5	5
1	2	2	1	1	2	2	1	3	2	1	3	3	2	1	1	1	2	2	2	2	2	2	2	2	3	3	3	2	3	4	3	4
2	1	3	3	5	5	5	5	4	4	5	5	5	4	5	4	5	5	4	5	4	5	5	4	4	5	5	4	4	5	5	4	4
2	2	3	6	3	5	4	4	4	5	5	4	4	2	4	4	5	3	3	4	4	4	4	5	5	4	3	3	4	5	5	5	4
2	2	1	1	2	4	3	4	4	3	4	3	3	4	3	4	4	4	4	4	3	4	5	5	4	4	4	5	5	4	5	4	4
1	2	1	1	3	4	4	5	4	4	5	4	5	4	5	4	5	4	4	5	4	5	4	5	5	3	4	4	4	4	4	5	5
2	2	1	1	2	5	5	4	4	4	4	5	5	5	5	4	4	5	5	5	4	5	4	5	4	4	4	5	5	4	4	5	5
2	2	3	6	2	4	5	5	5	5	4	4	4	4	5	4	4	4	4	4	3	4	5	4	4	4	4	5	5	4	4	5	4
2	1	4	4	1	2	1	2	3	3	2	1	3	2	3	1	2	1	3	3	1	1	1	1	1	2	2	2	2	3	3	3	3
1	1	5	2	2	5	5	4	4	5	4	4	5	5	4	5	5	4	4	5	4	5	5	4	4	5	5	4	4	5	5	5	4
1	2	2	1	1	2	2	3	2	3	3	4	4	1	2	1	1	4	3	3	3	4	3	4	4	4	5	4	5	4	5	5	5
1	1	3	4	4	4	4	4	4	4	3	3	3	3	4	4	4	4	4	4	3	5	4	5	5	3	3	5	5	5	5	4	4
1	1	3	1	1	5	5	4	4	5	4	5	4	5	4	5	4	5	5	4	4	5	5	4	4	5	5	4	4	5	5	4	4
1	2	2	1	2	5	4	5	4	4	4	5	5	3	3	5	4	5	4	4	4	4	5	4	4	4	5	5	5	4	5	4	4
1	2	3	6	5	4	5	4	4	4	5	4	4	4	3	3	4	3	4	4	4	5	5	4	4	5	5	4	4	5	5	4	4
1	2	3	6	4	5	5	4	4	5	5	4	4	5	5	4	4	5	5	4	4	5	5	4	4	5	5	4	4	5	5	4	5
1	1	5	3	3	5	5	4	4	5	4	4	4	5	4	5	4	5	5	5	4	5	5	4	4	5	4	4	4	5	5	4	4
1	2	1	1	3	4	4	4	4	3	4	3	4	3	4	5	5	3	5	5	5	5	5	5	4	4	5	5	5	5	5	4	4
2	1	4	4	2	2	2	2	2	2	2	2	2	2	2	2	2	2	2	1	2	2	1	2	2	1	1	2	2	2	2	1	1
1	2	2	1	3	2	1	2	2	2	2	1	2	2	2	2	2	2	1	2	1	2	1	2	1	2	1	2	1	2	1	2	1
1	2	2	1	2	2	3	2	2	2	3	2	3	2	2	3	3	2	3	3	2	2	3	2	3	2	2	2	3	2	3	3	2
2	1	4	4	5	5	4	4	5	3	5	5	4	4	5	4	4	5	4	4	5	5	4	3	3	5	3	3	4	5	5	5	4
2	1	5	5	1	4	4	2	3	4	4	5	4	3	2	1	1	4	2	2	4	4	4	3	3	3	4	3	4	4	4	2	2
2	1	4	1	2	3	2	4	3	3	4	4	4	3	3	2	2	2	2	3	3	4	4	4	4	3	4	3	3	3	3	3	4
2	1	4	4	3	3	3	3	3	3	4	3	5	5	4	3	3	3	5	4	5	2	3	2	5	5	3	3	3	3	4	5	3
2	2	2	1	3	5	5	4	4	5	4	5	5	5	5	5	4	5	5	4	4	5	5	4	4	5	4	5	4	5	5	4	4
2	2	3	6	4	5	4	5	4	5	4	5	5	4	4	5	5	4	4	5	5	5	5	4	4	5	4	4	4	5	5	4	4
2	2	2	1	2	5	4	5	5	5	5	4	4	5	5	4	4	5	5	5	5	5	5	4	4	5	4	5	5	4	4	5	5
